# Supplementary material for: National stakeholder preferences for next-generation rotavirus vaccines: Results from a six-country study
Source: Vaccine. 2022 Jan 21;40(2):370–9. doi: 10.1016/j.vaccine.2021.11.009 (PMC8767494; doi:10.1016/j.vaccine.2021.11.009)
Supplement: Supplementary data 1 [file mmc1.xlsx]

## Sheet: Ghana
Comparison 1: All LORVs
	Rotarix (5 tubes, liquid)	Rotavac (5-dose, liquid)	Rotasiil (2-dose lyo)
# of <5 deaths averted over 10 years	6660
# of <5 hospitalizations averted over 10 years	77249
Presentation	Plastic strip of 5 tubes	5-dose vial	2-dose lyophilized vial plus diluent
Route of administration & dosage	Oral; 1.5 mL	Oral; 5 mL (5 drops)	Oral; 2.5mL
Schedule & doses	2 doses at 6 & 10 weeks	3 doses at 6, 10, 14 weeks
Cold chain volume per fully immunized child (cm3)	23.6	12.6	31.6
Vaccine cost per fully immunized child in 2025	3.28478	2.45282	2.04402
Comparison 2: LORV-X vs NRRV-O
	Rotarix (5 tubes, liquid)	Rotavac (5-dose, liquid)	Rotasiil (2-dose lyo)	NRRV-O
# of <5 deaths averted over 10 years	6660			8381
# of <5 hospitalizations averted over 10 years	77249			97207
Presentation	Plastic strip of 5 tubes	5-dose vial	2-dose lyophilized vial plus diluent	2-dose vial without preservative
Route of administration & dosage	Oral; 1.5 mL	Oral; 5 mL (5 drops)	Oral; 2.5mL	Injectable; .5mL
Schedule & doses	2 doses at 6 & 10 weeks	3 doses at 6, 10, 14 weeks
Cold chain volume per fully immunized child (cm3)	23.6	12.6	31.6	46.2
Vaccine cost per fully immunized child in 2025	3.28478	2.45282	2.04402	1.54915
Comparison 3: LORV-X vs NRRV-S
	Rotarix (5 tubes, liquid)	Rotavac (5-dose, liquid)	Rotasiil (2-dose lyo)	NRRV-S
# of <5 deaths averted over 10 years	6660
# of <5 hospitalizations averted over 10 years	77249
Presentation	Plastic strip of 5 tubes	5-dose vial	2-dose lyophilized vial plus diluent	2-dose vial without preservative
Route of administration & dosage	Oral; 1.5 mL	Oral; 5 mL (5 drops)	Oral; 2.5mL	Injectable; .5mL
Schedule & doses	2 doses at 6 & 10 weeks	3 doses at 6, 10, 14 weeks
Cold chain volume per fully immunized child (cm3)	23.6	12.6	31.6	46.2
Vaccine cost per fully immunized child in 2025	3.28478	2.45282	2.04402	1.54915
Comparison 4: LORV-X vs Co-admin of LORV-X & NRRV-S
	Rotarix (5 tubes, liquid)	Rotavac (5-dose, liquid)	Rotasiil (2-dose lyo)	Co-admin of Rotarix & NRRV-S	Co-admin of Rotavac & NRRV-S	Co-admin of Rotasiil & NRRV-S
# of <5 deaths averted over 10 years	6660			8381
# of <5 hospitalizations averted over 10 years	77249			97207
Presentation	Plastic strip of 5 tubes	5-dose vial	2-dose lyophilized vial plus diluent	Plastic strip of 5 tubes + 2-dose vial no preservative	5-dose vial + 2-dose vial no preservative	2-dose lyophilized vial plus diluent + 2-dose vial no preservative
Route of administration & dosage	Oral; 1.5 mL	Oral; 5 mL (5 drops)	Oral; 2.5mL	Oral 1.5 mL + Injectable .5mL	Oral 5mL (5 drops) + Injectable .5mL	Oral 2.5mL + Injectable .5mL
Schedule & doses	2 doses at 6 & 10 weeks	3 doses at 6, 10, 14 weeks		Oral vaccine at 6 and 10 weeks; Injectable at 6, 10, 14 weeks	Oral vaccine at 6,10,14 weeks + Injectable at 6, 10, 14 weeks
Cold chain volume per fully immunized child (cm3)	23.6	12.6	31.6	69.8	58.8	77.8
Vaccine cost per fully immunized child in 2025	3.28478	2.45282	2.04402	4.83393	4.00198	3.59317
Comparison 5: LORV-X vs NRRV/penta (DTP) Combo
	Rotarix (5 tubes, liquid)	Rotavac (5-dose, liquid)	Rotasiil (2-dose lyo)	NRRV/penta (DTP) Combo
# of <5 deaths averted over 10 years	6660
# of <5 hospitalizations averted over 10 years	77249
Presentation	Plastic strip of 5 tubes	5-dose vial	2-dose lyophilized vial plus diluent	Within DTP/penta Combo
Route of administration & dosage	Oral; 1.5 mL	Oral; 5 mL (5 drops)	Oral; 2.5mL	No additional injections beyond those given for DTP/penta
Schedule & doses	2 doses at 6 & 10 weeks	3 doses at 6, 10, 14 weeks
Cold chain volume per fully immunized child (cm3)	23.6	12.6	31.6	0
Vaccine cost per fully immunized child in 2025	3.28478	2.45282	2.04402	0.84
Comparison 6: LORV-X vs Co-admin of LORV-X and NRRV/penta (DTP) Combo
	Rotarix (5 tubes, liquid)	Rotavac (5-dose, liquid)	Rotasiil (2-dose lyo)	Co-admin of Rotarix & NRRV/penta (DTP) Combo	Co-admin of Rotavac & NRRV/penta (DTP) Combo	Co-admin of Rotasiil & NRRV/penta (DTP) Combo
# of <5 deaths averted over 10 years	6660			8381
# of <5 hospitalizations averted over 10 years	77249			97207
Presentation	Plastic strip of 5 tubes	5-dose vial	2-dose lyophilized vial plus diluent	Plastic strip of 5 tubes + Injectable within penta (DTP) combo	5-dose vial + Injectable within penta (DTP) combo	2-dose lyophilized vial plus diluent + Injectable within penta (DTP) combo
Route of administration & dosage	Oral; 1.5 mL	Oral; 5 mL (5 drops)	Oral; 2.5mL	Oral 1.5 mL + Injectable within penta (DTP) combo	Oral 5mL (5 drops) + Injectable within penta (DTP) combo	Oral 2.5mL + Injectable within penta (DTP) combo
Schedule & doses	2 doses at 6 & 10 weeks	3 doses at 6, 10, 14 weeks		Oral vaccine at 6 and 10 weeks; + Injectable within penta (DTP) combo (no additional injections)	Oral vaccine at 6,10,14 weeks + Injectable within penta (DTP) combo (no additional injections)
Cold chain volume per fully immunized child (cm3)	23.6	12.6	31.6	23.6	12.6	31.6
Vaccine cost per fully immunized child in 2025	3.28478	2.45282	2.04402	4.1239	3.29195	2.88314
Comparison 7: RV3-BB vs NRRV-O
	RV3-BB	NRRV-O
# of <5 deaths averted over 10 years	8381
# of <5 hospitalizations averted over 10 years	97207
Presentation	Plastic strip of 5 tubes	2-dose vial without preservative
Route of administration & dosage	Oral; 1mL	Injectable; .5mL
Schedule & doses	3 doses: neonatal, 6 and 10 weeks	3 doses at 6,10,14 weeks
Cold chain volume per fully immunized child (cm3)	23.6	46.2
Vaccine cost per fully immunized child in 2025	2.45282	1.54915
Comparison 8: RV3-BB vs NRRV/penta (DTP) Combo
	RV3-BB	NRRV/penta (DTP) Combo
# of <5 deaths averted over 10 years	8381
# of <5 hospitalizations averted over 10 years	97207
Presentation	Plastic strip of 5 tubes	Within DTP combination
Route of administration & dosage	Oral; 1mL	Injectable; .5mL
Schedule & doses	3 doses: neonatal, 6 and 10 weeks	3 doses at 6,10,14 weeks
Cold chain volume per fully immunized child (cm3)	23.6	No extra cold chain storage beyond DTP combo
Vaccine cost per fully immunized child in 2025	2.45282	0.84

## Sheet: Kenya
Comparison 1: All LORVs
	Rotarix (5 tubes, liquid)	Rotavac (5-dose, liquid)	Rotasiil (2-dose lyo)
# of <5 deaths averted over 10 years	9381
# of <5 hospitalizations averted over 10 years	140966
Presentation	Plastic strip of 5 tubes	5-dose vial	2-dose lyophilized vial plus diluent
Route of administration & dosage	Oral; 1.5 mL	Oral; 5 mL (5 drops)	Oral; 2.5mL
Schedule & doses	2 doses at 6 & 10 weeks	3 doses at 6, 10, 14 weeks
Cold chain volume per fully immunized child (cm3)	23.6	12.6	31.6
Vaccine cost per fully immunized child in 2025	3.05074	2.27806	1.89838
Comparison 2: LORV-X vs NRRV-O
	Rotarix (5 tubes, liquid)	Rotavac (5-dose, liquid)	Rotasiil (2-dose lyo)	NRRV-O
# of <5 deaths averted over 10 years	9381			11830
# of <5 hospitalizations averted over 10 years	140966			177754
Presentation	Plastic strip of 5 tubes	5-dose vial	2-dose lyophilized vial plus diluent	2-dose vial without preservative
Route of administration & dosage	Oral; 1.5 mL	Oral; 5 mL (5 drops)	Oral; 2.5mL	Intramuscular; .5mL
Schedule & doses	2 doses at 6 & 10 weeks	3 doses at 6, 10, 14 weeks
Cold chain volume per fully immunized child (cm3)	23.6	12.6	31.6	46.2
Vaccine cost per fully immunized child in 2025	3.05074	2.27806	1.89838	1.43878
Comparison 3: LORV-X vs NRRV-S
	Rotarix (5 tubes, liquid)	Rotavac (5-dose, liquid)	Rotasiil (2-dose lyo)	NRRV-S
# of <5 deaths averted over 10 years	9381
# of <5 hospitalizations averted over 10 years	140966
Presentation	Plastic strip of 5 tubes	5-dose vial	2-dose lyophilized vial plus diluent	2-dose vial without preservative
Route of administration & dosage	Oral; 1.5 mL	Oral; 5 mL (5 drops)	Oral; 2.5mL	Intramuscular; .5mL
Schedule & doses	2 doses at 6 & 10 weeks	3 doses at 6, 10, 14 weeks
Cold chain volume per fully immunized child (cm3)	23.6	12.6	31.6	46.2
Vaccine cost per fully immunized child in 2025	3.05074	2.27806	1.89838	1.43878
Comparison 4: LORV-X vs Co-admin of LORV-X & NRRV-S
	Rotarix (5 tubes, liquid)	Rotavac (5-dose, liquid)	Rotasiil (2-dose lyo)	Co-admin of Rotarix & NRRV-S	Co-admin of Rotavac & NRRV-S	Co-admin of Rotasiil & NRRV-S
# of <5 deaths averted over 10 years	9381			11830
# of <5 hospitalizations averted over 10 years	140966			177754
Presentation	Plastic strip of 5 tubes	5-dose vial	2-dose lyophilized vial plus diluent	Plastic strip of 5 tubes + 2-dose vial no preservative	5-dose vial + 2-dose vial no preservative	2-dose lyophilized vial plus diluent + 2-dose vial no preservative
Route of administration & dosage	Oral; 1.5 mL	Oral; 5 mL (5 drops)	Oral; 2.5mL	Oral 1.5 mL + Injectable .5mL	Oral 5mL (5 drops) + Injectable .5mL	Oral 2.5mL + Injectable .5mL
Schedule & doses	2 doses at 6 & 10 weeks	3 doses at 6, 10, 14 weeks		Oral vaccine at 6 and 10 weeks; Injectable at 6, 10, 14 weeks	Oral vaccine at 6,10,14 weeks + Injectable at 6, 10, 14 weeks
Cold chain volume per fully immunized child (cm3)	23.6	12.6	31.6	69.8	58.8	77.8
Vaccine cost per fully immunized child in 2025	3.05074	2.27806	1.89838	4.48951	3.71684	3.33716
Comparison 5: LORV-X vs NRRV/penta (DTP) Combo
	Rotarix (5 tubes, liquid)	Rotavac (5-dose, liquid)	Rotasiil (2-dose lyo)	NRRV/penta (DTP) Combo
# of <5 deaths averted over 10 years	9381
# of <5 hospitalizations averted over 10 years	140966
Presentation	Plastic strip of 5 tubes	5-dose vial	2-dose lyophilized vial plus diluent	Within DTP/penta Combo
Route of administration & dosage	Oral; 1.5 mL	Oral; 5 mL (5 drops)	Oral; 2.5mL	No additional injections beyond those given for DTP/penta
Schedule & doses	2 doses at 6 & 10 weeks	3 doses at 6, 10, 14 weeks
Cold chain volume per fully immunized child (cm3)	23.6	12.6	31.6	0
Vaccine cost per fully immunized child in 2025	3.05074	2.27806	1.89838	0.78
Comparison 6: LORV-X vs Co-admin of LORV-X and NRRV/penta (DTP) Combo
	Rotarix (5 tubes, liquid)	Rotavac (5-dose, liquid)	Rotasiil (2-dose lyo)	Co-admin of Rotarix & NRRV/penta (DTP) Combo	Co-admin of Rotavac & NRRV/penta (DTP) Combo	Co-admin of Rotasiil & NRRV/penta (DTP) Combo
# of <5 deaths averted over 10 years	9381			11830
# of <5 hospitalizations averted over 10 years	140966			177754
Presentation	Plastic strip of 5 tubes	5-dose vial	2-dose lyophilized vial plus diluent	Plastic strip of 5 tubes + Injectable within penta (DTP) combo	5-dose vial + Injectable within penta (DTP) combo	2-dose lyophilized vial plus diluent + Injectable within penta (DTP) combo
Route of administration & dosage	Oral; 1.5 mL	Oral; 5 mL (5 drops)	Oral; 2.5mL	Oral 1.5 mL + Injectable within penta (DTP) combo	Oral 5mL (5 drops) + Injectable within penta (DTP) combo	Oral 2.5mL + Injectable within penta (DTP) combo
Schedule & doses	2 doses at 6 & 10 weeks	3 doses at 6, 10, 14 weeks		Oral vaccine at 6 and 10 weeks; + Injectable within penta (DTP) combo (no additional injections)	Oral vaccine at 6,10,14 weeks + Injectable within penta (DTP) combo (no additional injections)
Cold chain volume per fully immunized child (cm3)	23.6	12.6	31.6	23.6	12.6	31.6
Vaccine cost per fully immunized child in 2025	3.05074	2.27806	1.89838	3.83007	3.0574	2.67772
Comparison 7: RV3-BB vs NRRV-O
	RV3-BB	NRRV-O
# of <5 deaths averted over 10 years	11830
# of <5 hospitalizations averted over 10 years	177754
Presentation	Plastic strip of 5 tubes	2-dose vial without preservative
Route of administration & dosage	Oral; 1mL	Intramuscular; .5mL
Schedule & doses	3 doses: neonatal, 6 and 10 weeks	3 doses at 6,10,14 weeks
Cold chain volume per fully immunized child (cm3)	23.6	46.2
Vaccine cost per fully immunized child in 2025	2.28	1.44
Comparison 8: RV3-BB vs NRRV/penta (DTP) Combo
	RV3-BB	NRRV/penta (DTP) Combo
# of <5 deaths averted over 10 years	11830
# of <5 hospitalizations averted over 10 years	177754
Presentation	Plastic strip of 5 tubes	Within DTP combination
Route of administration & dosage	Oral; 1mL	Intramuscular; .5mL
Schedule & doses	3 doses: neonatal, 6 and 10 weeks	3 doses at 6,10,14 weeks
Cold chain volume per fully immunized child (cm3)	23.6	No extra cold chain storage beyond DTP combo
Vaccine cost per fully immunized child in 2025	2.28	0.78

## Sheet: Malawi
Comparison 1: All LORVs
	Rotarix (5 tubes, liquid)	Rotavac (5-dose, liquid)	Rotasiil (2-dose lyo)
# of <5 deaths averted over 10 years	6664
# of <5 hospitalizations averted over 10 years	66070
Presentation	Plastic strip of 5 tubes	5-dose vial	2-dose lyophilized vial plus diluent
Route of administration & dosage	Oral; 1.5 mL	Oral; 5 mL (5 drops)	Oral; 2.5mL
Schedule & doses	2 doses at 6 & 10 weeks	3 doses at 6, 10, 14 weeks
Cold chain volume per fully immunized child (cm3)	23.6	12.6	31.6
Vaccine cost per fully immunized child in 2025	0.4	0.4	0.4
Comparison 2: LORV-X vs NRRV-O
	Rotarix (5 tubes, liquid)	Rotavac (5-dose, liquid)	Rotasiil (2-dose lyo)	NRRV-O
# of <5 deaths averted over 10 years	6664			8370
# of <5 hospitalizations averted over 10 years	66070			82991
Presentation	Plastic strip of 5 tubes	5-dose vial	2-dose lyophilized vial plus diluent	2-dose vial without preservative
Route of administration & dosage	Oral; 1.5 mL	Oral; 5 mL (5 drops)	Oral; 2.5mL	Injectable; .5mL
Schedule & doses	2 doses at 6 & 10 weeks	3 doses at 6, 10, 14 weeks
Cold chain volume per fully immunized child (cm3)	23.6	12.6	31.6	46.2
Vaccine cost per fully immunized child in 2025	0.4	0.4	0.4	0.4
Comparison 3: LORV-X vs NRRV-S
	Rotarix (5 tubes, liquid)	Rotavac (5-dose, liquid)	Rotasiil (2-dose lyo)	NRRV-S
# of <5 deaths averted over 10 years	6664
# of <5 hospitalizations averted over 10 years	66070
Presentation	Plastic strip of 5 tubes	5-dose vial	2-dose lyophilized vial plus diluent	2-dose vial without preservative
Route of administration & dosage	Oral; 1.5 mL	Oral; 5 mL (5 drops)	Oral; 2.5mL	Injectable; .5mL
Schedule & doses	2 doses at 6 & 10 weeks	3 doses at 6, 10, 14 weeks
Cold chain volume per fully immunized child (cm3)	23.6	12.6	31.6	46.2
Vaccine cost per fully immunized child in 2025	0.4	0.4	0.4	0.4
Comparison 4: LORV-X vs Co-admin of LORV-X & NRRV-S
	Rotarix (5 tubes, liquid)	Rotavac (5-dose, liquid)	Rotasiil (2-dose lyo)	Co-admin of Rotarix & NRRV-S	Co-admin of Rotavac & NRRV-S	Co-admin of Rotasiil & NRRV-S
# of <5 deaths averted over 10 years	6664			8370
# of <5 hospitalizations averted over 10 years	66070			82991
Presentation	Plastic strip of 5 tubes	5-dose vial	2-dose lyophilized vial plus diluent	Plastic strip of 5 tubes + 2-dose vial no preservative	5-dose vial + 2-dose vial no preservative	2-dose lyophilized vial plus diluent + 2-dose vial no preservative
Route of administration & dosage	Oral; 1.5 mL	Oral; 5 mL (5 drops)	Oral; 2.5mL	Oral 1.5 mL + Injectable .5mL	Oral 5mL (5 drops) + Injectable .5mL	Oral 2.5mL + Injectable .5mL
Schedule & doses	2 doses at 6 & 10 weeks	3 doses at 6, 10, 14 weeks		Oral vaccine at 6 and 10 weeks; Injectable at 6, 10, 14 weeks	Oral vaccine at 6,10,14 weeks + Injectable at 6, 10, 14 weeks
Cold chain volume per fully immunized child (cm3)	23.6	12.6	31.6	69.8	58.8	77.8
Vaccine cost per fully immunized child in 2025	0.4	0.4	0.4	0.8	0.8	0.8
Comparison 5: LORV-X vs NRRV/penta (DTP) Combo
	Rotarix (5 tubes, liquid)	Rotavac (5-dose, liquid)	Rotasiil (2-dose lyo)	NRRV/penta (DTP) Combo
# of <5 deaths averted over 10 years	6664
# of <5 hospitalizations averted over 10 years	66070
Presentation	Plastic strip of 5 tubes	5-dose vial	2-dose lyophilized vial plus diluent	Within DTP/penta Combo
Route of administration & dosage	Oral; 1.5 mL	Oral; 5 mL (5 drops)	Oral; 2.5mL	No additional injections beyond those given for DTP/penta
Schedule & doses	2 doses at 6 & 10 weeks	3 doses at 6, 10, 14 weeks
Cold chain volume per fully immunized child (cm3)	23.6	12.6	31.6	0
Vaccine cost per fully immunized child in 2025	0.4	0.4	0.4	0
Comparison 6: LORV-X vs Co-admin of LORV-X and NRRV/penta (DTP) Combo
	Rotarix (5 tubes, liquid)	Rotavac (5-dose, liquid)	Rotasiil (2-dose lyo)	Co-admin of Rotarix & NRRV/penta (DTP) Combo	Co-admin of Rotavac & NRRV/penta (DTP) Combo	Co-admin of Rotasiil & NRRV/penta (DTP) Combo
# of <5 deaths averted over 10 years	6664			8370
# of <5 hospitalizations averted over 10 years	66070			82991
Presentation	Plastic strip of 5 tubes	5-dose vial	2-dose lyophilized vial plus diluent	Plastic strip of 5 tubes + Injectable within penta (DTP) combo	5-dose vial + Injectable within penta (DTP) combo	2-dose lyophilized vial plus diluent + Injectable within penta (DTP) combo
Route of administration & dosage	Oral; 1.5 mL	Oral; 5 mL (5 drops)	Oral; 2.5mL	Oral 1.5 mL + Injectable within penta (DTP) combo	Oral 5mL (5 drops) + Injectable within penta (DTP) combo	Oral 2.5mL + Injectable within penta (DTP) combo
Schedule & doses	2 doses at 6 & 10 weeks	3 doses at 6, 10, 14 weeks		Oral vaccine at 6 and 10 weeks; + Injectable within penta (DTP) combo (no additional injections)	Oral vaccine at 6,10,14 weeks + Injectable within penta (DTP) combo (no additional injections)
Cold chain volume per fully immunized child (cm3)	23.6	12.6	31.6	23.6	12.6	31.6
Vaccine cost per fully immunized child in 2025	0.4	0.4	0.4	0.4	0.4	0.4
Comparison 7: RV3-BB vs NRRV-O
	RV3-BB	NRRV-O
# of <5 deaths averted over 10 years	8370
# of <5 hospitalizations averted over 10 years	82991
Presentation	Plastic strip of 5 tubes	2-dose vial without preservative
Route of administration & dosage	Oral; 1mL	Intramuscular; .5mL
Schedule & doses	3 doses: neonatal, 6 and 10 weeks	3 doses at 6,10,14 weeks
Cold chain volume per fully immunized child (cm3)	23.6	46.2
Vaccine cost per fully immunized child in 2025	0.4	0.4
Comparison 8: RV3-BB vs NRRV/penta (DTP) Combo
	RV3-BB	NRRV/penta (DTP) Combo
# of <5 deaths averted over 10 years	8370
# of <5 hospitalizations averted over 10 years	82991
Presentation	Plastic strip of 5 tubes	Within DTP combination
Route of administration & dosage	Oral; 1mL	Intramuscular; .5mL
Schedule & doses	3 doses: neonatal, 6 and 10 weeks	3 doses at 6,10,14 weeks
Cold chain volume per fully immunized child (cm3)	23.6	No extra cold chain storage beyond DTP combo
Vaccine cost per fully immunized child in 2025	0.4	0

## Sheet: Myanmar
Comparison 1: All LORVs
	Rotarix (5 tubes, liquid)	Rotavac (5-dose, liquid)	Rotasiil (2-dose lyo)
# of <5 deaths averted over 10 years	4722
# of <5 hospitalizations averted over 10 years	68552
Presentation	Plastic strip of 5 tubes	5-dose vial	2-dose lyophilized vial plus diluent
Route of administration & dosage	Oral; 1.5 mL	Oral; 5 mL (5 drops)	Oral; 2.5mL
Schedule & doses	2 doses at 6 & 10 weeks	3 doses at 6, 10, 14 weeks
Cold chain volume per fully immunized child (cm3)	23.6	12.6	31.6
Vaccine cost per fully immunized child in 2025	1.23568	0.922716	0.76893
Comparison 2: LORV-X vs NRRV-O
	Rotarix (5 tubes, liquid)	Rotavac (5-dose, liquid)	Rotasiil (2-dose lyo)	NRRV-O
# of <5 deaths averted over 10 years	4722			5951
# of <5 hospitalizations averted over 10 years	68552			86390
Presentation	Plastic strip of 5 tubes	5-dose vial	2-dose lyophilized vial plus diluent	2-dose vial without preservative
Route of administration & dosage	Oral; 1.5 mL	Oral; 5 mL (5 drops)	Oral; 2.5mL	Injectable; .5mL
Schedule & doses	2 doses at 6 & 10 weeks	3 doses at 6, 10, 14 weeks
Cold chain volume per fully immunized child (cm3)	23.6	12.6	31.6	46.2
Vaccine cost per fully immunized child in 2025	1.23568	0.922716	0.76893	0.582768
Comparison 3: LORV-X vs NRRV-S
	Rotarix (5 tubes, liquid)	Rotavac (5-dose, liquid)	Rotasiil (2-dose lyo)	NRRV-S
# of <5 deaths averted over 10 years	4722
# of <5 hospitalizations averted over 10 years	68552
Presentation	Plastic strip of 5 tubes	5-dose vial	2-dose lyophilized vial plus diluent	2-dose vial without preservative
Route of administration & dosage	Oral; 1.5 mL	Oral; 5 mL (5 drops)	Oral; 2.5mL	Injectable; .5mL
Schedule & doses	2 doses at 6 & 10 weeks	3 doses at 6, 10, 14 weeks
Cold chain volume per fully immunized child (cm3)	23.6	12.6	31.6	46.2
Vaccine cost per fully immunized child in 2025	1.23568	0.922716	0.76893	0.582768
Comparison 4: LORV-X vs Co-admin of LORV-X & NRRV-S
	Rotarix (5 tubes, liquid)	Rotavac (5-dose, liquid)	Rotasiil (2-dose lyo)	Co-admin of Rotarix & NRRV-S	Co-admin of Rotavac & NRRV-S	Co-admin of Rotasiil & NRRV-S
# of <5 deaths averted over 10 years	4722			5951
# of <5 hospitalizations averted over 10 years	68552			86390
Presentation	Plastic strip of 5 tubes	5-dose vial	2-dose lyophilized vial plus diluent	Plastic strip of 5 tubes + 2-dose vial no preservative	5-dose vial + 2-dose vial no preservative	2-dose lyophilized vial plus diluent + 2-dose vial no preservative
Route of administration & dosage	Oral; 1.5 mL	Oral; 5 mL (5 drops)	Oral; 2.5mL	Oral 1.5 mL + Injectable .5mL	Oral 5mL (5 drops) + Injectable .5mL	Oral 2.5mL + Injectable .5mL
Schedule & doses	2 doses at 6 & 10 weeks	3 doses at 6, 10, 14 weeks		Oral vaccine at 6 and 10 weeks; Injectable at 6, 10, 14 weeks	Oral vaccine at 6,10,14 weeks + Injectable at 6, 10, 14 weeks
Cold chain volume per fully immunized child (cm3)	23.6	12.6	31.6	69.8	58.8	77.8
Vaccine cost per fully immunized child in 2025	1.23568	0.922716	0.76893	1.81845	1.50548	1.3517
Comparison 5: LORV-X vs NRRV/penta (DTP) Combo
	Rotarix (5 tubes, liquid)	Rotavac (5-dose, liquid)	Rotasiil (2-dose lyo)	NRRV/penta (DTP) Combo
# of <5 deaths averted over 10 years	4722			5951
# of <5 hospitalizations averted over 10 years	68552			86390
Presentation	Plastic strip of 5 tubes	5-dose vial	2-dose lyophilized vial plus diluent	Within DTP/penta Combo
Route of administration & dosage	Oral; 1.5 mL	Oral; 5 mL (5 drops)	Oral; 2.5mL	No additional injections beyond those given for DTP/penta
Schedule & doses	2 doses at 6 & 10 weeks	3 doses at 6, 10, 14 weeks
Cold chain volume per fully immunized child (cm3)	23.6	12.6	31.6	0
Vaccine cost per fully immunized child in 2025	1.23568	0.922716	0.76893	0.32
Comparison 6: LORV-X vs Co-admin of LORV-X and NRRV/penta (DTP) Combo
	Rotarix (5 tubes, liquid)	Rotavac (5-dose, liquid)	Rotasiil (2-dose lyo)	Co-admin of Rotarix & NRRV/penta (DTP) Combo	Co-admin of Rotavac & NRRV/penta (DTP) Combo	Co-admin of Rotasiil & NRRV/penta (DTP) Combo
# of <5 deaths averted over 10 years	4722			5951
# of <5 hospitalizations averted over 10 years	68552			86390
Presentation	Plastic strip of 5 tubes	5-dose vial	2-dose lyophilized vial plus diluent	Plastic strip of 5 tubes + Injectable within penta (DTP) combo	5-dose vial + Injectable within penta (DTP) combo	2-dose lyophilized vial plus diluent + Injectable within penta (DTP) combo
Route of administration & dosage	Oral; 1.5 mL	Oral; 5 mL (5 drops)	Oral; 2.5mL	Oral 1.5 mL + Injectable within penta (DTP) combo	Oral 5mL (5 drops) + Injectable within penta (DTP) combo	Oral 2.5mL + Injectable within penta (DTP) combo
Schedule & doses	2 doses at 6 & 10 weeks	3 doses at 6, 10, 14 weeks		Oral vaccine at 6 and 10 weeks; + Injectable within penta (DTP) combo (no additional injections)	Oral vaccine at 6,10,14 weeks + Injectable within penta (DTP) combo (no additional injections)
Cold chain volume per fully immunized child (cm3)	23.6	12.6	31.6	23.6	12.6	31.6
Vaccine cost per fully immunized child in 2025	1.23568	0.922716	0.76893	1.55135	1.23838	1.0846
Comparison 7: RV3-BB vs NRRV-O
	RV3-BB	NRRV-O
# of <5 deaths averted over 10 years	5951
# of <5 hospitalizations averted over 10 years	86390
Presentation	Plastic strip of 5 tubes	2-dose vial without preservative
Route of administration & dosage	Oral; 1mL	Intramuscular; .5mL
Schedule & doses	3 doses: neonatal, 6 and 10 weeks	3 doses at 6,10,14 weeks
Cold chain volume per fully immunized child (cm3)	23.6	46.2
Vaccine cost per fully immunized child in 2025	0.92	0.58
Comparison 8: RV3-BB vs NRRV/penta (DTP) Combo
	RV3-BB	NRRV/penta (DTP) Combo
# of <5 deaths averted over 10 years	5951
# of <5 hospitalizations averted over 10 years	86390
Presentation	Plastic strip of 5 tubes	Within DTP combination
Route of administration & dosage	Oral; 1mL	Intramuscular; .5mL
Schedule & doses	3 doses: neonatal, 6 and 10 weeks	3 doses at 6,10,14 weeks
Cold chain volume per fully immunized child (cm3)	23.6	No extra cold chain storage beyond DTP combo
Vaccine cost per fully immunized child in 2025	0.92	0.32

## Sheet: Peru
Comparison 1: All LORVs
	Rotarix (5 tubes, liquid)	Rotavac (5-dose, liquid)	Rotasiil (2-dose lyo)
# of <5 deaths averted over 10 years	483
# of <5 hospitalizations averted over 10 years	136186
Presentation	Plastic strip of 5 tubes	5-dose vial	2-dose lyophilized vial plus diluent
Route of administration & dosage	Oral; 1.5 mL	Oral; 5 mL (5 drops)	Oral; 2.5mL
Schedule & doses	2 doses at 6 & 10 weeks	3 doses at 6, 10, 14 weeks
Cold chain volume per fully immunized child (cm3)	23.6	12.6	31.6
Vaccine cost per fully immunized child in 2025	12.9614	9.6786	8.0655
Comparison 2: LORV-X vs NRRV-O
	Rotarix (5 tubes, liquid)	Rotavac (5-dose, liquid)	Rotasiil (2-dose lyo)	NRRV-O
# of <5 deaths averted over 10 years	483			608
# of <5 hospitalizations averted over 10 years	136186			171342
Presentation	Plastic strip of 5 tubes	5-dose vial	2-dose lyophilized vial plus diluent	2-dose vial without preservative
Route of administration & dosage	Oral; 1.5 mL	Oral; 5 mL (5 drops)	Oral; 2.5mL	Injectable; .5mL
Schedule & doses	2 doses at 6 & 10 weeks	3 doses at 6, 10, 14 weeks
Cold chain volume per fully immunized child (cm3)	23.6	12.6	31.6	46.2
Vaccine cost per fully immunized child in 2025	12.9614	9.6786	8.0655	6.1128
Comparison 3: LORV-X vs NRRV-S
	Rotarix (5 tubes, liquid)	Rotavac (5-dose, liquid)	Rotasiil (2-dose lyo)	NRRV-S
# of <5 deaths averted over 10 years	483
# of <5 hospitalizations averted over 10 years	136186
Presentation	Plastic strip of 5 tubes	5-dose vial	2-dose lyophilized vial plus diluent	2-dose vial without preservative
Route of administration & dosage	Oral; 1.5 mL	Oral; 5 mL (5 drops)	Oral; 2.5mL	Injectable; .5mL
Schedule & doses	2 doses at 6 & 10 weeks	3 doses at 6, 10, 14 weeks
Cold chain volume per fully immunized child (cm3)	23.6	12.6	31.6	46.2
Vaccine cost per fully immunized child in 2025	12.9614	9.6786	8.0655	6.1128
Comparison 4: LORV-X vs Co-admin of LORV-X & NRRV-S
	Rotarix (5 tubes, liquid)	Rotavac (5-dose, liquid)	Rotasiil (2-dose lyo)	Co-admin of Rotarix & NRRV-S	Co-admin of Rotavac & NRRV-S	Co-admin of Rotasiil & NRRV-S
# of <5 deaths averted over 10 years	483			608
# of <5 hospitalizations averted over 10 years	136186			171342
Presentation	Plastic strip of 5 tubes	5-dose vial	2-dose lyophilized vial plus diluent	Plastic strip of 5 tubes + 2-dose vial no preservative	5-dose vial + 2-dose vial no preservative	2-dose lyophilized vial plus diluent + 2-dose vial no preservative
Route of administration & dosage	Oral; 1.5 mL	Oral; 5 mL (5 drops)	Oral; 2.5mL	Oral 1.5 mL + Injectable .5mL	Oral 5mL (5 drops) + Injectable .5mL	Oral 2.5mL + Injectable .5mL
Schedule & doses	2 doses at 6 & 10 weeks	3 doses at 6, 10, 14 weeks		Oral vaccine at 6 and 10 weeks; Injectable at 6, 10, 14 weeks	Oral vaccine at 6,10,14 weeks + Injectable at 6, 10, 14 weeks
Cold chain volume per fully immunized child (cm3)	23.6	12.6	31.6	69.8	58.8	77.8
Vaccine cost per fully immunized child in 2025	12.9614	9.6786	8.0655	19.0742	15.7914	14.1783
Comparison 5: LORV-X vs NRRV/penta (DTP) Combo
	Rotarix (5 tubes, liquid)	Rotavac (5-dose, liquid)	Rotasiil (2-dose lyo)	NRRV/penta (DTP) Combo
# of <5 deaths averted over 10 years	483			608
# of <5 hospitalizations averted over 10 years	136186			171342
Presentation	Plastic strip of 5 tubes	5-dose vial	2-dose lyophilized vial plus diluent	Within DTP/penta Combo
Route of administration & dosage	Oral; 1.5 mL	Oral; 5 mL (5 drops)	Oral; 2.5mL	No additional injections beyond those given for DTP/penta
Schedule & doses	2 doses at 6 & 10 weeks	3 doses at 6, 10, 14 weeks
Cold chain volume per fully immunized child (cm3)	23.6	12.6	31.6	0
Vaccine cost per fully immunized child in 2025	12.9614	9.6786	8.0655	3.31
Comparison 6: LORV-X vs Co-admin of LORV-X and NRRV/penta (DTP) Combo
	Rotarix (5 tubes, liquid)	Rotavac (5-dose, liquid)	Rotasiil (2-dose lyo)	Co-admin of Rotarix & NRRV/penta (DTP) Combo	Co-admin of Rotavac & NRRV/penta (DTP) Combo	Co-admin of Rotasiil & NRRV/penta (DTP) Combo
# of <5 deaths averted over 10 years	483			608
# of <5 hospitalizations averted over 10 years	136186			171342
Presentation	Plastic strip of 5 tubes	5-dose vial	2-dose lyophilized vial plus diluent	Plastic strip of 5 tubes + Injectable within penta (DTP) combo	5-dose vial + Injectable within penta (DTP) combo	2-dose lyophilized vial plus diluent + Injectable within penta (DTP) combo
Route of administration & dosage	Oral; 1.5 mL	Oral; 5 mL (5 drops)	Oral; 2.5mL	Oral 1.5 mL + Injectable within penta (DTP) combo	Oral 5mL (5 drops) + Injectable within penta (DTP) combo	Oral 2.5mL + Injectable within penta (DTP) combo
Schedule & doses	2 doses at 6 & 10 weeks	3 doses at 6, 10, 14 weeks		Oral vaccine at 6 and 10 weeks; + Injectable within penta (DTP) combo (no additional injections)	Oral vaccine at 6,10,14 weeks + Injectable within penta (DTP) combo (no additional injections)
Cold chain volume per fully immunized child (cm3)	23.6	12.6	31.6	23.6	12.6	31.6
Vaccine cost per fully immunized child in 2025	12.9614	9.6786	8.0655	16.2725	12.9897	11.3766
Comparison 7: RV3-BB vs NRRV-O
	RV3-BB	NRRV-O
# of <5 deaths averted over 10 years	608
# of <5 hospitalizations averted over 10 years	171342
Presentation	Plastic strip of 5 tubes	2-dose vial without preservative
Route of administration & dosage	Oral; 1mL	Intramuscular; .5mL
Schedule & doses	3 doses: neonatal, 6 and 10 weeks	3 doses at 6,10,14 weeks
Cold chain volume per fully immunized child (cm3)	23.6	46.2
Vaccine cost per fully immunized child in 2025	9.68	6.11
Comparison 8: RV3-BB vs NRRV/penta (DTP) Combo
	RV3-BB	NRRV/penta (DTP) Combo
# of <5 deaths averted over 10 years	608
# of <5 hospitalizations averted over 10 years	171342
Presentation	Plastic strip of 5 tubes	Within DTP combination
Route of administration & dosage	Oral; 1mL	Intramuscular; .5mL
Schedule & doses	3 doses: neonatal, 6 and 10 weeks	3 doses at 6,10,14 weeks
Cold chain volume per fully immunized child (cm3)	23.6	No extra cold chain storage beyond DTP combo
Vaccine cost per fully immunized child in 2025	9.68	3.31

## Sheet: Senegal
Comparison 1: All LORVs
	Rotarix (5 tubes, liquid)	Rotavac (5-dose, liquid)	Rotasiil (2-dose lyo)
# of <5 deaths averted over 10 years	3697
# of <5 hospitalizations averted over 10 years	51529
Presentation	Plastic strip of 5 tubes	5-dose vial	2-dose lyophilized vial plus diluent
Route of administration & dosage	Oral; 1.5 mL	Oral; 5 mL (5 drops)	Oral; 2.5mL
Schedule & doses	2 doses at 6 & 10 weeks	3 doses at 6, 10, 14 weeks
Cold chain volume per fully immunized child (cm3)	23.6	12.6	31.6
Vaccine cost per fully immunized child in 2025	0.4	0.4	0.4
Comparison 2: LORV-X vs NRRV-O
	Rotarix (5 tubes, liquid)	Rotavac (5-dose, liquid)	Rotasiil (2-dose lyo)	NRRV-O
# of <5 deaths averted over 10 years	3697			4652
# of <5 hospitalizations averted over 10 years	51529			64842
Presentation	Plastic strip of 5 tubes	5-dose vial	2-dose lyophilized vial plus diluent	2-dose vial without preservative
Route of administration & dosage	Oral; 1.5 mL	Oral; 5 mL (5 drops)	Oral; 2.5mL	Injectable; .5mL
Schedule & doses	2 doses at 6 & 10 weeks	3 doses at 6, 10, 14 weeks
Cold chain volume per fully immunized child (cm3)	23.6	12.6	31.6	46.2
Vaccine cost per fully immunized child in 2025	0.4	0.4	0.4	0.4
Comparison 3: LORV-X vs NRRV-S
	Rotarix (5 tubes, liquid)	Rotavac (5-dose, liquid)	Rotasiil (2-dose lyo)	NRRV-S
# of <5 deaths averted over 10 years	3697
# of <5 hospitalizations averted over 10 years	51529
Presentation	Plastic strip of 5 tubes	5-dose vial	2-dose lyophilized vial plus diluent	2-dose vial without preservative
Route of administration & dosage	Oral; 1.5 mL	Oral; 5 mL (5 drops)	Oral; 2.5mL	Injectable; .5mL
Schedule & doses	2 doses at 6 & 10 weeks	3 doses at 6, 10, 14 weeks
Cold chain volume per fully immunized child (cm3)	23.6	12.6	31.6	46.2
Vaccine cost per fully immunized child in 2025	0.4	0.4	0.4	0.4
Comparison 4: LORV-X vs Co-admin of LORV-X & NRRV-S
	Rotarix (5 tubes, liquid)	Rotavac (5-dose, liquid)	Rotasiil (2-dose lyo)	Co-admin of Rotarix & NRRV-S	Co-admin of Rotavac & NRRV-S	Co-admin of Rotasiil & NRRV-S
# of <5 deaths averted over 10 years	3697			4652
# of <5 hospitalizations averted over 10 years	51529			64842
Presentation	Plastic strip of 5 tubes	5-dose vial	2-dose lyophilized vial plus diluent	Plastic strip of 5 tubes + 2-dose vial no preservative	5-dose vial + 2-dose vial no preservative	2-dose lyophilized vial plus diluent + 2-dose vial no preservative
Route of administration & dosage	Oral; 1.5 mL	Oral; 5 mL (5 drops)	Oral; 2.5mL	Oral 1.5 mL + Injectable .5mL	Oral 5mL (5 drops) + Injectable .5mL	Oral 2.5mL + Injectable .5mL
Schedule & doses	2 doses at 6 & 10 weeks	3 doses at 6, 10, 14 weeks		Oral vaccine at 6 and 10 weeks; Injectable at 6, 10, 14 weeks	Oral vaccine at 6,10,14 weeks + Injectable at 6, 10, 14 weeks
Cold chain volume per fully immunized child (cm3)	23.6	12.6	31.6	69.8	58.8	77.8
Vaccine cost per fully immunized child in 2025	0.4	0.4	0.4	0.8	0.8	0.8
Comparison 5: LORV-X vs NRRV/penta (DTP) Combo
	Rotarix (5 tubes, liquid)	Rotavac (5-dose, liquid)	Rotasiil (2-dose lyo)	NRRV/penta (DTP) Combo
# of <5 deaths averted over 10 years	3697
# of <5 hospitalizations averted over 10 years	51529
Presentation	Plastic strip of 5 tubes	5-dose vial	2-dose lyophilized vial plus diluent	Within DTP/penta Combo
Route of administration & dosage	Oral; 1.5 mL	Oral; 5 mL (5 drops)	Oral; 2.5mL	No additional injections beyond those given for DTP/penta
Schedule & doses	2 doses at 6 & 10 weeks	3 doses at 6, 10, 14 weeks
Cold chain volume per fully immunized child (cm3)	23.6	12.6	31.6	0
Vaccine cost per fully immunized child in 2025	0.4	0.4	0.4	0
Comparison 6: LORV-X vs Co-admin of LORV-X and NRRV/penta (DTP) Combo
	Rotarix (5 tubes, liquid)	Rotavac (5-dose, liquid)	Rotasiil (2-dose lyo)	Co-admin of Rotarix & NRRV/penta (DTP) Combo	Co-admin of Rotavac & NRRV/penta (DTP) Combo	Co-admin of Rotasiil & NRRV/penta (DTP) Combo
# of <5 deaths averted over 10 years	3697			4652
# of <5 hospitalizations averted over 10 years	51529			64842
Presentation	Plastic strip of 5 tubes	5-dose vial	2-dose lyophilized vial plus diluent	Plastic strip of 5 tubes + Injectable within penta (DTP) combo	5-dose vial + Injectable within penta (DTP) combo	2-dose lyophilized vial plus diluent + Injectable within penta (DTP) combo
Route of administration & dosage	Oral; 1.5 mL	Oral; 5 mL (5 drops)	Oral; 2.5mL	Oral 1.5 mL + Injectable within penta (DTP) combo	Oral 5mL (5 drops) + Injectable within penta (DTP) combo	Oral 2.5mL + Injectable within penta (DTP) combo
Schedule & doses	2 doses at 6 & 10 weeks	3 doses at 6, 10, 14 weeks		Oral vaccine at 6 and 10 weeks; + Injectable within penta (DTP) combo (no additional injections)	Oral vaccine at 6,10,14 weeks + Injectable within penta (DTP) combo (no additional injections)
Cold chain volume per fully immunized child (cm3)	23.6	12.6	31.6	23.6	12.6	31.6
Vaccine cost per fully immunized child in 2025	0.4	0.4	0.4	0.4	0.4	0.4
Comparison 7: RV3-BB vs NRRV-O
	RV3-BB	NRRV-O
# of <5 deaths averted over 10 years	4652
# of <5 hospitalizations averted over 10 years	64842
Presentation	Plastic strip of 5 tubes	2-dose vial without preservative
Route of administration & dosage	Oral; 1mL	Intramuscular; .5mL
Schedule & doses	3 doses: neonatal, 6 and 10 weeks	3 doses at 6,10,14 weeks
Cold chain volume per fully immunized child (cm3)	23.6	46.2
Vaccine cost per fully immunized child in 2025	0.4	0.4
Comparison 8: RV3-BB vs NRRV/penta (DTP) Combo
	RV3-BB	NRRV/penta (DTP) Combo
# of <5 deaths averted over 10 years	4652
# of <5 hospitalizations averted over 10 years	64842
Presentation	Plastic strip of 5 tubes	Within DTP combination
Route of administration & dosage	Oral; 1mL	Intramuscular; .5mL
Schedule & doses	3 doses: neonatal, 6 and 10 weeks	3 doses at 6,10,14 weeks
Cold chain volume per fully immunized child (cm3)	23.6	No extra cold chain storage beyond DTP combo
Vaccine cost per fully immunized child in 2025	0.4	0

## Sheet: Sri Lanka
Comparison 1: All LORVs
	Rotarix (5 tubes, liquid)	Rotavac (5-dose, liquid)	Rotasiil (2-dose lyo)
# of <5 deaths averted over 10 years	64
# of <5 hospitalizations averted over 10 years	50801
Presentation	Plastic strip of 5 tubes	5-dose vial	2-dose lyophilized vial plus diluent
Route of administration & dosage	Oral; 1.5 mL	Oral; 5 mL (5 drops)	Oral; 2.5mL
Schedule & doses	2 doses at 6 & 10 weeks	3 doses at 6, 10, 14 weeks
Cold chain volume per fully immunized child (cm3)	23.6	12.6	31.6
Vaccine cost per fully immunized child in 2025	15.9842	11.9358	9.9465
Comparison 2: LORV-X vs NRRV-O
	Rotarix (5 tubes, liquid)	Rotavac (5-dose, liquid)	Rotasiil (2-dose lyo)	NRRV-O
# of <5 deaths averted over 10 years	64			64
# of <5 hospitalizations averted over 10 years	50801			51563
Presentation	Plastic strip of 5 tubes	5-dose vial	2-dose lyophilized vial plus diluent	2-dose vial without preservative
Route of administration & dosage	Oral; 1.5 mL	Oral; 5 mL (5 drops)	Oral; 2.5mL	Injectable; .5mL
Schedule & doses	2 doses at 6 & 10 weeks	3 doses at 6, 10, 14 weeks
Cold chain volume per fully immunized child (cm3)	23.6	12.6	31.6	46.2
Vaccine cost per fully immunized child in 2025	15.9842	11.9358	9.9465	7.5384
Comparison 3: LORV-X vs NRRV-S
	Rotarix (5 tubes, liquid)	Rotavac (5-dose, liquid)	Rotasiil (2-dose lyo)	NRRV-S
# of <5 deaths averted over 10 years	64
# of <5 hospitalizations averted over 10 years	50801
Presentation	Plastic strip of 5 tubes	5-dose vial	2-dose lyophilized vial plus diluent	2-dose vial without preservative
Route of administration & dosage	Oral; 1.5 mL	Oral; 5 mL (5 drops)	Oral; 2.5mL	Injectable; .5mL
Schedule & doses	2 doses at 6 & 10 weeks	3 doses at 6, 10, 14 weeks
Cold chain volume per fully immunized child (cm3)	23.6	12.6	31.6	46.2
Vaccine cost per fully immunized child in 2025	15.9842	11.9358	9.9465	7.5384
Comparison 4: LORV-X vs Co-admin of LORV-X & NRRV-S
	Rotarix (5 tubes, liquid)	Rotavac (5-dose, liquid)	Rotasiil (2-dose lyo)	Co-admin of Rotarix & NRRV-S	Co-admin of Rotavac & NRRV-S	Co-admin of Rotasiil & NRRV-S
# of <5 deaths averted over 10 years	64			64
# of <5 hospitalizations averted over 10 years	50801			51563
Presentation	Plastic strip of 5 tubes	5-dose vial	2-dose lyophilized vial plus diluent	Plastic strip of 5 tubes + Injectable within penta (DTP) combo	5-dose vial + Injectable within penta (DTP) combo	2-dose lyophilized vial plus diluent + Injectable within penta (DTP) combo
Route of administration & dosage	Oral; 1.5 mL	Oral; 5 mL (5 drops)	Oral; 2.5mL	Oral 1.5 mL + Injectable within penta (DTP) combo	Oral 5mL (5 drops) + Injectable within penta (DTP) combo	Oral 2.5mL + Injectable within penta (DTP) combo
Schedule & doses	2 doses at 6 & 10 weeks	3 doses at 6, 10, 14 weeks		Oral vaccine at 6 and 10 weeks; + Injectable within penta (DTP) combo (no additional injections)	Oral vaccine at 6,10,14 weeks + Injectable within penta (DTP) combo (no additional injections)
Cold chain volume per fully immunized child (cm3)	23.6	12.6	31.6	23.6	12.6	31.6
Vaccine cost per fully immunized child in 2025	15.9842	11.9358	9.9465	23.5226	19.4742	17.4849
Comparison 5: LORV-X vs NRRV/penta (DTP) Combo
	Rotarix (5 tubes, liquid)	Rotavac (5-dose, liquid)	Rotasiil (2-dose lyo)	NRRV/penta (DTP) Combo
# of <5 deaths averted over 10 years	64
# of <5 hospitalizations averted over 10 years	50801
Presentation	Plastic strip of 5 tubes	5-dose vial	2-dose lyophilized vial plus diluent	Within DTP/penta Combo
Route of administration & dosage	Oral; 1.5 mL	Oral; 5 mL (5 drops)	Oral; 2.5mL	No additional injections beyond those given for DTP/penta
Schedule & doses	2 doses at 6 & 10 weeks	3 doses at 6, 10, 14 weeks
Cold chain volume per fully immunized child (cm3)	23.6	12.6	31.6	0
Vaccine cost per fully immunized child in 2025	15.9842	11.9358	9.9465	4.0833
Comparison 6: LORV-X vs Co-admin of LORV-X and NRRV/penta (DTP) Combo
	Rotarix (5 tubes, liquid)	Rotavac (5-dose, liquid)	Rotasiil (2-dose lyo)	Co-admin of Rotarix & NRRV/penta (DTP) Combo	Co-admin of Rotavac & NRRV/penta (DTP) Combo	Co-admin of Rotasiil & NRRV/penta (DTP) Combo
# of <5 deaths averted over 10 years	64			64
# of <5 hospitalizations averted over 10 years	50801			51563
Presentation	Plastic strip of 5 tubes	5-dose vial	2-dose lyophilized vial plus diluent	Plastic strip of 5 tubes + Injectable within penta (DTP) combo	5-dose vial + Injectable within penta (DTP) combo	2-dose lyophilized vial plus diluent + Injectable within penta (DTP) combo
Route of administration & dosage	Oral; 1.5 mL	Oral; 5 mL (5 drops)	Oral; 2.5mL	Oral 1.5 mL + Injectable within penta (DTP) combo	Oral 5mL (5 drops) + Injectable within penta (DTP) combo	Oral 2.5mL + Injectable within penta (DTP) combo
Schedule & doses	2 doses at 6 & 10 weeks	3 doses at 6, 10, 14 weeks		Oral vaccine at 6 and 10 weeks; + Injectable within penta (DTP) combo (no additional injections)	Oral vaccine at 6,10,14 weeks + Injectable within penta (DTP) combo (no additional injections)
Cold chain volume per fully immunized child (cm3)	23.6	12.6	31.6	23.6	12.6	31.6
Vaccine cost per fully immunized child in 2025	15.9842	11.9358	9.9465	20.0675	16.0191	14.0298
Comparison 7: RV3-BB vs NRRV-O
	RV3-BB	NRRV-O
# of <5 deaths averted over 10 years	64
# of <5 hospitalizations averted over 10 years	50801	51563
Presentation	Plastic strip of 5 tubes	Within DTP combination
Route of administration & dosage	Oral; 1mL	Intramuscular; .5mL
Schedule & doses	3 doses: neonatal, 6 and 10 weeks	3 doses at 6,10,14 weeks
Cold chain volume per fully immunized child (cm3)	23.6	No extra cold chain storage beyond DTP combo
Vaccine cost per fully immunized child in 2025	11.94	7.54
Comparison 8: RV3-BB vs NRRV/penta (DTP) Combo
	RV3-BB	NRRV/penta (DTP) Combo
# of <5 deaths averted over 10 years	64
# of <5 hospitalizations averted over 10 years	50801	51563
Presentation	Plastic strip of 5 tubes	Within DTP combination
Route of administration & dosage	Oral; 1mL	Intramuscular; .5mL
Schedule & doses	3 doses: neonatal, 6 and 10 weeks	3 doses at 6,10,14 weeks
Cold chain volume per fully immunized child (cm3)	23.6	No extra cold chain storage beyond DTP combo
Vaccine cost per fully immunized child in 2025	11.94	4.08
